# Supplementary material for: Morphological and proteomic study of waterlogging tolerance in cotton
Source: Sci Rep. 2024 Jun 24;14:14550. doi: 10.1038/s41598-024-64322-y (PMC11196664; doi:10.1038/s41598-024-64322-y)
Supplement: Supplementary file 1 — Supplementary Information 1. [file 41598_2024_64322_MOESM1_ESM.xls]

## Sheet: Sheet1
Relative expression of the 14-3-3b gene
			Periods		Repeat 1	Repeat 2	Repeat 3	Ave	Stdev
		Control group	one-leaf and one-heart stage	1	0.982	1.134	1.28	1.132	0.14901
			two-leaf and one-heart stage	2	1.031	0.871	0.796	0.899333	0.120035
			three-leaf and one-heart stage	3	0.773	0.866	0.705	0.781333	0.080823
			four-leaf and one-heart stage	4	0.581	0.789	0.7	0.69	0.10436
			five-leaf and one-heart stage	5	0.626	0.675	0.553	0.618	0.061392
		Test group	one-leaf and one-heart stage	6	0.718	0.609	0.835	0.720667	0.113024
			two-leaf and one-heart stage	7	0.594	0.516	0.636	0.582	0.060893
			three-leaf and one-heart stage	8	0.459	0.524	0.449	0.477333	0.040723
			four-leaf and one-heart stage	9	0.409	0.54	0.477	0.475333	0.065516
			five-leaf and one-heart stage	10	0.455	0.454	0.335	0.414667	0.068995
Relative expression of the 14-3-3b gene at the three-leaf and one-heart stage
			Position		Repeat 1	Repeat 2	Repeat 3	Ave	Stdev
		Control group	Root	1	0.773	0.866	0.705	0.781333	0.0808229
			Stem	2	0.598	0.705	0.527	0.61	0.0896047
			Leaf	3	0.195	0.221	0.183	0.199667	0.0194251
		Test group	Root	4	0.459	0.524	0.449	0.477333	0.0407226
			Stem	5	0.747	0.612	0.737	0.698667	0.0752219
			Leaf	6	0.28	0.339	0.306	0.308333	0.0295691
