# Supplementary material for: Morphological and proteomic study of waterlogging tolerance in cotton
Source: Sci Rep. 2024 Jun 24;14:14550. doi: 10.1038/s41598-024-64322-y (PMC11196664; doi:10.1038/s41598-024-64322-y)
Supplement: Supplementary file 2 — Supplementary Information 2. [file 41598_2024_64322_MOESM2_ESM.xls]

## Sheet: Sheet1
Relative expression of the PGK gene
				Periods		Repeat 1	Repeat 2	Repeat 3	Ave	Stdev
			Control group	one-leaf and one-heart stage	1	1.116	0.87	1.15	1.04533	0.152792
				two-leaf and one-heart stage	2	1.292	0.929	0.97	1.06367	0.198802
				three-leaf and one-heart stage	3	1.456	1.05	1.037	1.181	0.238246
				four-leaf and one-heart stage	4	0.965	1.314	0.986	1.08833	0.195715
				five-leaf and one-heart stage	5	0.866	0.967	1.104	0.979	0.119453
			Test group	one-leaf and one-heart stage	6	0.93	0.538	0.595	0.687667	0.211793
				two-leaf and one-heart stage	7	1.38	2.074	1.883	1.779	0.358498
				three-leaf and one-heart stage	8	2.218	1.906	1.909	2.011	0.179274
				four-leaf and one-heart stage	9	2.806	1.971	1.918	2.23167	0.498093
				five-leaf and one-heart stage	10	0.786	0.832	1.05	0.889333	0.14103
Relative expression of PGK genes at the three-leaf and one-heart stage
						Position		Repeat 1	Repeat 2	Repeat 3	Ave	Stdev
				Control group		Root	1	1.456	1.05	1.037	1.181	0.238246
						Stem	2	0.335	0.408	0.432	0.391667	0.0505206
						Leaf	3	0.177	0.128	0.163	0.156	0.0252389
				Test group		Root	4	2.218	1.906	1.909	2.011	0.179274
						Stem	5	0.34	0.497	0.458	0.431667	0.0817455
						Leaf	6	0.309	0.25	0.254	0.271	0.0329697
